# Supplementary material for: GC bias lead to increased small amino acids and random coils of proteins in cold-water fishes
Source: BMC Genomics. 2018 May 2;19:315. doi: 10.1186/s12864-018-4684-z (PMC5930961; doi:10.1186/s12864-018-4684-z)
Supplement: Supplementary file 1 — Table S1. numerical indices of physicochemical and biochemical properties of amino acids. (XLSX 11 kb) [file 12864_2018_4684_MOESM1_ESM.xlsx]

## Sheet: Sheet1
Additional file 1: Table S1: numerical indices of physicochemical and biochemical properties of amino acids
amino acid	one-letter symbol	Size *	Graph shape index *	Molecular weight*	Polarity*	Hydrophobicity index *	Averaged GC percentage of its codons**
Alanine	A	2.5	1.28	89.09	8.1	-0.21	0.833333
Cysteine	C	3	1.77	121.15	5.5	-6.04	0.5
Aspartic acic	D	2.5	1.6	133.1	13	1.36	0.5
Glutamic acid	E	5	1.56	147.13	12.3	2.3	0.5
Phenylalanine	F	6.5	2.94	165.19	5.2	-4.65	0.166667
Glycine	G	0.5	0	75.07	9	0	0.833333
Histidine	H	6	2.99	155.16	10.4	-1.23	0.5
Isoleucine	I	5.5	4.19	131.17	5.2	-4.81	0.111111
Lysine	K	7	c	146.19	11.3	3.88	0.166667
Leucine	L	5.5	2.59	131.17	4.9	-4.68	0.388889
Methionine	M	6	2.35	149.21	5.7	-3.66	0.333333
Asparagine	N	5	1.6	132.12	11.6	0.96	0.166667
Proline	P	5.5	2.67	115.13	8	0.75	0.833333
Glutamine	Q	6	1.56	146.15	10.5	1.52	0.5
Arginine	R	7.5	2.34	174.2	10.5	2.11	0.722222
Serine	S	3	1.31	105.09	9.2	1.74	0.5
Threonine	T	5	3.03	119.12	8.6	0.78	0.5
Valine	V	5	3.67	117.15	5.9	-3.5	0.5
Tryptophan	W	7	3.21	204.24	5.4	-3.32	0.666667
Tyrosine	Y	7	2.94	181.19	6.2	-1.01	0.166667
* these parameters are cited from the database of Aaindex: http://www.genome.jp/aaindex/
** it is coined in this study, which is measured by averaging the GC percentages of codons coding for the same amino acid.
