# Supplementary material for: GC bias lead to increased small amino acids and random coils of proteins in cold-water fishes
Source: BMC Genomics. 2018 May 2;19:315. doi: 10.1186/s12864-018-4684-z (PMC5930961; doi:10.1186/s12864-018-4684-z)
Supplement: Supplementary file 3 — Table S3. GC/AT synonymous substitution counts between cold-water and tropical species. Table S4. GC/AT nonsynonymous substitution counts between cold-water and tropical species. (XLSX 16 kb) [file 12864_2018_4684_MOESM3_ESM.xlsx]

## Sheet: synonymous substitutions
Additional file 3: Table S3: GC/AT synonymous substitution counts between cold-water and tropical species
Species pairs	GC to AT	AT to GC	P-value	GC in cold-water fishes
Gmorh-Xmacu	989621	385814	0**	increased
Gmorh-Onilo	1197742	360460	0**	increased
Gmorh-Dreri	1101586	312940	0**	increased
Gacul-Xmacu	973203	592042	0**	increased
Gacul-Onilo	1175129	477062	0**	increased
Gacul-Dreri	1157989	537000	0**	increased
Dmaws-Xmacu	335172	282280	0**	increased
Dmaws-Onilo	670094	368745	0**	increased
Dmaws-Dreri	484014	274342	0**	increased
Gacut-Xmacu	487260	414860	0**	increased
Gacut-Onilo	568747	323411	0**	increased
Gacut-Dreri	633916	356406	0**	increased
P-values under Chi-squared test
*:P-value<0.05
**:P-value<0.01

## Sheet: Synonymous Substitution
Additional file 3: Table S4: GC/AT synynomous substitution counts between cold-water and tropical species
Species pairs	GC to AT	AT to GC	P-value	GC in cold-water fishes
Gmorh-Xmacu	989621	385814	0**	increased
Gmorh-Onilo	1197742	360460	0**	increased
Gmorh-Dreri	1101586	312940	0**	increased
Gacul-Xmacu	973203	592042	0**	increased
Gacul-Onilo	1175129	477062	0**	increased
Gacul-Dreri	1157989	537000	0**	increased
Dmaws-Xmacu	335172	282280	0**	increased
Dmaws-Onilo	670094	368745	0**	increased
Dmaws-Dreri	484014	274342	0**	increased
Gacut-Xmacu	487260	414860	0**	increased
Gacut-Onilo	568747	323411	0**	increased
Gacut-Dreri	633916	356406	0**	increased
P-values under Chi-squared test
*:P-value<0.05
**:P-value<0.01

## Sheet: Nonsynonymous Substitutions
Additional file 3: Table S4: GC/AT nonsynynomous substitution counts between cold-water and tropical species
Species pairs	GC to AT	AT to GC	P-value	GC in cold-water fishes
Gmorh-Xmacu	642372	328839	0**	increased
Gmorh-Onilo	698116	305314	0**	increased
Gmorh-Dreri	701490	291609	0**	increased
Gacul-Xmacu	611723	395328	0**	increased
Gacul-Onilo	642041	345947	0**	increased
Gacul-Dreri	749026	414452	0**	increased
Dmaws-Xmacu	208472	191426	4.91345288787652E-160**	increased
Dmaws-Onilo	357415	275912	0**	increased
Dmaws-Dreri	307338	216695	0**	increased
Gacut-Xmacu	306635	288416	2.50391843840552E-123**	increased
Gacut-Onilo	312376	245794	0**	increased
Gacut-Dreri	396462	280064	0**	increased
P-values under Chi-squared test
*:P-value<0.05
**:P-value<0.01
