# Supplementary material for: GC bias lead to increased small amino acids and random coils of proteins in cold-water fishes
Source: BMC Genomics. 2018 May 2;19:315. doi: 10.1186/s12864-018-4684-z (PMC5930961; doi:10.1186/s12864-018-4684-z)
Supplement: Supplementary file 4 — Table S5. Codon usage bias ratios for synonymous substitutions between codons ending with G/C and those ending with A/T. Table S6. Codon usage bias ratios for nonsynonymous substitutions between codons ending with G/C and those ending with A/T. (XLSX 32 kb) [file 12864_2018_4684_MOESM4_ESM.xlsx]

## Sheet: synonymous substitution
Additional file 4: Table S5: codon usage bias ratios for synonymous substitutions between codons ending with G/C and those ending with A/T
codons	Gmorh-Xmacu	Gmorh-Onilo	Gmorh-Dreri	Gacul-Xmacu	Gacul-Onilo	Gacul-Dreri	Dmaws-Xmacu	Dmaws-Onilo	Dmaws-Dreri	Gacut-Xmacu	Gacut-Onilo	Gacut-Dreri
AAG	3.03419	3.47554	3.88424	1.50015	1.893	1.93165	1.20285	1.45957	1.67453	1.20311	1.43153	1.73406
TTC	2.95959	4.08796	3.74947	1.68396	2.67564	2.09148	1.41101	2.38214	1.88467	1.44185	2.35236	1.99226
CCC	2.80048	2.9214	3.47222	1.75428	1.98892	2.06126	1.57388	1.77446	1.90445	1.5554	1.73455	1.96541
GAC	2.79658	4.14401	4.6116	1.71446	3.09286	2.68087	1.12297	2.03763	2.02745	1.12611	1.99738	2.09107
AAC	2.70438	4.22071	4.72039	1.50417	2.92032	2.59726	1.17624	2.44648	2.24027	1.14391	2.36972	2.38011
ATC	2.66423	3.54217	3.55184	1.58135	2.48785	2.00588	1.45436	2.47222	1.95377	1.41205	2.32541	2.01329
GAG	2.60316	2.77111	2.90485	1.68621	2.02516	1.78198	1.55812	1.92393	1.75041	1.54202	1.84572	1.7294
TAC	2.53293	3.57646	4.61429	1.78945	3.02345	3.05688	1.22856	2.13659	2.3534	1.22558	2.05948	2.42755
CAC	2.4794	2.83464	3.96077	2.0363	2.58565	2.85587	1.27688	1.66556	2.1947	1.27484	1.61905	2.20744
CGC	2.29742	2.70153	2.24757	1.58318	2.08358	1.49793	1.14718	1.46561	1.22495	1.12109	1.40374	1.21917
GCC	2.18594	2.79348	3.04043	1.6025	2.38119	2.0638	1.10843	1.60553	1.58011	1.09942	1.55622	1.61822
ACC	2.15679	2.66057	2.785	1.52539	2.11952	1.88831	1.20652	1.69006	1.63211	1.17485	1.64091	1.62767
GTG	1.9735	1.98532	1.6981	1.52636	1.65714	1.22068	1.52764	1.71842	1.29539	1.52662	1.64531	1.28942
TCC	1.94344	2.50373	2.76874	1.55379	2.33108	2.12206	1.21837	1.83449	1.78231	1.18279	1.77439	1.79011
CAG	1.89018	2.139	2.34967	1.16555	1.41248	1.49573	1.25386	1.6614	1.66737	1.24334	1.59461	1.6288
GGC	1.75653	2.0687	2.12735	1.38406	1.80192	1.60979	0.905506	1.11526	1.21655	0.89353	1.09936	1.21257
GCG	1.72042	2.70824	1.82723	1.47729	2.5748	1.50651	0.925917	1.69967	1.11913	0.923341	1.66953	1.10641
AGC	1.69792	2.30121	2.53494	1.24256	1.93852	1.86913	0.896053	1.42873	1.57648	0.888383	1.368	1.5675
TCG	1.67483	2.34975	2.26396	1.50111	2.26666	1.95607	0.810803	1.22372	1.21307	0.781503	1.18876	1.22938
GGG	1.65084	1.75185	2.055	1.67962	1.4293	1.55184	1.39071	1.57241	1.64628	1.34325	1.53414	1.63979
ACG	1.6446	2.54843	2.28089	1.47215	2.52207	1.90383	0.837096	1.45858	1.2578	0.845307	1.462	1.30629
CTG	1.55301	1.92848	1.99876	1.17053	1.66444	1.51389	1.17569	1.7834	1.59021	1.17918	1.69998	1.56484
CGG	1.50737	2.0982	1.93066	1.08228	1.71611	1.40333	0.832103	1.28487	1.15391	0.817333	1.27729	1.15134
TGC	1.48077	2.01514	2.36316	1.1967	1.86414	1.8694	0.747382	1.15987	1.40656	0.748095	1.14091	1.39721
CTC	1.26754	1.23818	1.3903	1.36914	1.36209	1.37604	1.2228	1.20555	1.29701	1.20482	1.17577	1.27387
CCG	1.19325	2.0216	1.60315	1.46271	2.84397	1.85119	0.786036	1.5531	1.1712	0.76268	1.5021	1.16313
GTC	1.0627	1.21549	1.41699	1.20991	1.52271	1.53333	0.923482	1.12182	1.2657	0.906563	1.10777	1.27205
AGG	0.999269	0.954767	1.50269	1.18297	1.15229	1.64626	1.21909	1.21998	1.72027	1.2124	1.19305	1.7302
TTG	0.574947	0.520442	0.494051	0.950058	0.832248	0.791107	0.808939	0.64718	0.680759	0.815389	0.677579	0.692104
CTA	0.792465	0.610915	0.607721	0.771354	0.546653	0.606052	0.892502	0.605518	0.656947	0.891491	0.638074	0.668155
ATA	0.685342	0.560118	0.662737	0.87886	0.64859	0.834535	0.948657	0.682522	0.867403	0.947182	0.699323	0.861941
CGT	0.684992	0.478958	0.454414	0.80056	0.477137	0.539512	1.11115	0.663885	0.676368	1.13348	0.673149	0.674347
TGT	0.675323	0.496245	0.423162	0.83563	0.53644	0.534931	1.338	0.862164	0.710954	1.33673	0.876497	0.715711
GTA	0.581005	0.417763	0.455848	0.718088	0.452963	0.58656	0.913178	0.5271	0.678149	0.90571	0.548001	0.669283
CGA	0.574086	0.543798	0.466962	0.869956	0.794302	0.714736	0.854217	0.767848	0.695986	0.850849	0.773064	0.695188
AGT	0.559339	0.396052	0.316161	0.792465	0.493688	0.45983	1.12451	0.676101	0.571727	1.13701	0.708635	0.571629
GGT	0.548155	0.422384	0.417378	0.750495	0.509238	0.594598	0.890678	0.594148	0.671886	0.90576	0.610984	0.657308
CAA	0.52905	0.467508	0.425592	0.857967	0.707977	0.668568	0.797537	0.601902	0.599746	0.804286	0.627113	0.613947
GCA	0.495427	0.362322	0.398283	0.63725	0.389263	0.530599	0.983126	0.577934	0.693649	0.992682	0.603017	0.699901
CTT	0.477906	0.417717	0.381202	0.607543	0.473946	0.521205	0.682041	0.519606	0.534844	0.679928	0.526473	0.548076
TCT	0.477771	0.404328	0.375311	0.63202	0.480436	0.52537	0.947308	0.73981	0.695556	0.984131	0.760496	0.698801
CCA	0.472639	0.366401	0.392916	0.558334	0.371973	0.49356	0.773942	0.505609	0.613401	0.790875	0.522316	0.610558
TCA	0.45301	0.320238	0.348596	0.591974	0.351799	0.477896	0.970501	0.570915	0.689922	0.995877	0.584954	0.683411
GGA	0.444963	0.440496	0.40172	0.676221	0.633337	0.632543	0.886928	0.882388	0.747161	0.920638	0.902385	0.77582
ACA	0.430854	0.313748	0.332052	0.578129	0.366241	0.480527	1.01419	0.623178	0.720559	1.03023	0.627796	0.699173
CCT	0.427785	0.359646	0.362321	0.604328	0.44505	0.542446	0.959932	0.725772	0.762081	0.969217	0.743184	0.744072
AGA	0.41018	0.360913	0.359598	0.628324	0.497546	0.575127	0.9235	0.76619	0.740451	0.951024	0.800786	0.741796
CAT	0.403324	0.352779	0.252476	0.491087	0.386751	0.350156	0.78316	0.600398	0.455644	0.784413	0.617647	0.453013
TTA	0.401014	0.321917	0.257737	0.628986	0.438854	0.425775	0.900935	0.619436	0.525746	0.875074	0.625243	0.522012
TAT	0.394799	0.279606	0.216718	0.558832	0.330748	0.327131	0.813961	0.468035	0.424917	0.81594	0.48556	0.411939
ACT	0.390947	0.305325	0.308122	0.664232	0.46013	0.546194	0.931502	0.65756	0.686036	0.937453	0.667308	0.693636
GAA	0.384148	0.360866	0.344251	0.593044	0.493787	0.561175	0.641798	0.51977	0.571295	0.648499	0.541795	0.578235
GCT	0.376623	0.300691	0.331566	0.597779	0.41379	0.566029	0.954612	0.685981	0.79247	0.956491	0.695615	0.776901
AAT	0.36977	0.236927	0.211847	0.664817	0.342428	0.385021	0.850165	0.408751	0.446374	0.874194	0.42199	0.420149
ATT	0.364082	0.292144	0.265883	0.631125	0.441092	0.490905	0.671002	0.439994	0.498405	0.691222	0.456696	0.482782
GAT	0.35758	0.241312	0.216844	0.583274	0.323325	0.373014	0.890493	0.490767	0.493231	0.888016	0.500655	0.478223
GTT	0.349714	0.363391	0.345601	0.515975	0.490724	0.559569	0.637266	0.616991	0.622349	0.645622	0.626372	0.623139
TTT	0.337885	0.244621	0.266704	0.593837	0.373742	0.478129	0.70871	0.41979	0.530597	0.693552	0.425105	0.501943
AAA	0.329577	0.287725	0.257451	0.666601	0.528262	0.517691	0.831357	0.685134	0.597181	0.831182	0.698555	0.576682
GC3	1.95883	2.48545	2.6258	1.46856	2.0748	1.85287	1.13615	1.61201	1.5683	1.12396	1.56712	1.58692
AT3	0.472659	0.377562	0.361906	0.66597	0.47334	0.529979	0.887562	0.61684	0.632368	0.895625	0.63296	0.628259
P-value	7.00751e-18	8.31594e-20	4.61659e-18	8.12792e-25	4.68414e-23	1.4484e-22	7.34647e-06	9.72438e-20	2.96649e-20	3.05846e-05	2.15539e-19	2.40816e-19

## Sheet: nonsynonymous substitution
Additional file 4: Table S6: codon usage bias ratios for nonsynonymous substitutions between codons ending with G/C and those ending with A/T
codons	Gmorh-Xmacu	Gmorh-Onilo	Gmorh-Dreri	Gacul-Xmacu	Gacul-Onilo	Gacul-Dreri	Dmaws-Xmacu	Dmaws-Onilo	Dmaws-Dreri	Gacut-Xmacu	Gacut-Onilo	Gacut-Dreri
GGG	2.23081	2.36141	2.67299	1.6214	1.72149	1.80514	1.55343	1.65804	1.89945	1.57749	1.68401	1.90198
CGG	2.01197	2.79553	2.48692	1.68931	2.60491	1.93283	0.851183	1.26124	1.17205	0.865441	1.25992	1.23585
CCC	2.00048	2.03766	2.50713	1.44246	1.46735	1.75801	1.40477	1.4427	1.63808	1.33673	1.37223	1.66331
CGC	1.89937	2.17089	1.97155	1.71028	2.04032	1.59858	1.00608	1.16361	1.12217	0.954899	1.11512	1.08631
GGC	1.80546	2.17359	2.25055	1.56949	2.01708	1.86219	1.01702	1.27048	1.35092	1.00948	1.26436	1.36014
GCC	1.7867	2.06241	2.28561	1.48786	1.76675	1.86123	0.987098	1.13344	1.39087	0.954282	1.10055	1.35574
GCG	1.73162	2.60452	2.20422	1.82467	2.89453	2.15259	0.827436	1.28745	1.1881	0.849053	1.33016	1.23398
CCG	1.54514	2.28748	1.99896	1.53934	2.44833	2.04054	0.84357	1.37838	1.25567	0.836584	1.32741	1.27018
CTC	1.46213	1.52356	1.55118	1.29555	1.46994	1.41818	1.15926	1.34151	1.33384	1.15241	1.30335	1.3131
TGG	1.35671	1.39297	1.32618	1.0596	1.05559	1.10084	0.853114	0.881199	0.976949	0.876534	0.846279	0.97129
GTG	1.35366	1.30111	1.31279	1.21369	1.10851	1.14174	1.15054	1.07581	1.09615	1.12192	1.06232	1.07176
ACG	1.35168	1.73188	1.81327	1.34027	1.65961	1.72504	0.943786	1.19684	1.28493	0.979435	1.26281	1.35389
AGG	1.34095	1.50854	1.76587	1.16432	1.32292	1.59001	1.04125	1.17031	1.4584	1.01874	1.14603	1.47166
CAC	1.33122	1.31982	1.49555	1.28005	1.25301	1.38297	1.10277	1.04924	1.21457	1.09726	1.08418	1.23033
ACC	1.29393	1.28956	1.59071	1.0871	1.01041	1.33128	1.04973	1.00162	1.24354	1.06742	1.03468	1.30326
TCG	1.25977	1.66671	1.69142	1.27828	1.7296	1.67019	0.931985	1.29109	1.18301	0.94198	1.30449	1.2198
CTG	1.25868	1.46902	1.48492	0.976647	1.14346	1.20744	0.985948	1.17213	1.21924	0.982208	1.16001	1.17463
GTC	1.20652	1.38809	1.47456	1.27408	1.56601	1.51893	0.937029	1.12912	1.19489	0.950037	1.13527	1.23397
GAC	1.20402	1.34959	1.47955	1.15554	1.31809	1.38984	1.00172	1.14186	1.2488	1.01775	1.17839	1.27197
TGC	1.18274	1.33688	1.35116	1.16983	1.28041	1.31767	0.929998	1.0304	1.1237	0.978466	1.09545	1.19513
TCC	1.17815	1.37098	1.5065	1.11997	1.32265	1.41237	1.12717	1.36699	1.3849	1.11629	1.35299	1.37707
GAG	1.10316	1.066	1.13954	1.044	0.985145	1.07438	1.13935	1.11261	1.16879	1.08966	1.063	1.12234
AGC	1.07752	1.16167	1.24095	0.959348	1.02429	1.13052	1.00163	1.07217	1.13094	0.988399	1.07148	1.16268
ATG	1.04969	1.02883	1.01615	0.978398	0.941867	0.947581	1.1831	1.18045	1.08299	1.19667	1.18157	1.09301
TAC	1.03449	0.930764	1.24172	0.956395	0.767866	1.17015	0.97519	0.824687	1.15651	0.966969	0.82497	1.13097
CAG	1.02756	1.05037	1.09716	0.898417	0.899191	0.993359	1.00476	1.02729	1.06157	0.98335	0.999343	1.05158
TTC	0.975735	1.14467	1.15777	0.95908	1.16755	1.16426	1.02245	1.19752	1.17578	1.03726	1.25802	1.20018
CGT	1.10191	0.968792	0.759073	1.29351	1.17919	0.82658	0.999501	0.8953	0.740654	1.01695	0.823631	0.712375
CGA	1.01272	1.0272	0.749762	1.39725	1.41378	0.951287	1.03962	0.963924	0.779332	0.96648	0.943556	0.744025
CTA	0.958808	0.856592	0.777878	0.857114	0.767151	0.710661	0.963221	0.821004	0.75	0.94385	0.799518	0.77205
GGA	0.936584	0.959734	0.797338	1.00181	1.0285	0.88532	1.11194	1.10053	0.963403	1.10773	1.10285	0.95506
GGT	0.932256	0.876336	0.810469	1.05034	0.991183	0.892754	0.996241	0.922449	0.872823	1.03976	0.963745	0.911694
CCA	0.863042	0.797614	0.722264	0.801831	0.712028	0.682604	0.904689	0.783769	0.752057	0.886177	0.768242	0.767506
AAG	0.857072	0.788672	1.01654	0.858673	0.755173	0.99894	0.978525	0.907549	1.10927	1.0091	0.921814	1.10491
AAC	0.850298	0.881577	1.01752	0.87792	0.897773	1.04336	1.01013	1.04557	1.11423	1.01733	1.06525	1.14458
TGT	0.845492	0.799878	0.65416	1.00446	0.964642	0.794492	0.965197	0.93828	0.801118	1.06728	0.93631	0.78556
ATC	0.836076	0.800215	0.901571	0.822915	0.74478	0.899495	1.07051	0.990731	1.06222	1.08187	1.0306	1.08095
CCT	0.767769	0.721497	0.66201	0.831859	0.748851	0.730383	1.08429	0.962557	0.918906	0.984382	0.891025	0.890686
GCA	0.749878	0.64469	0.622739	0.946185	0.839316	0.77304	0.969375	0.838362	0.860028	0.969132	0.827426	0.851769
TTG	0.746077	0.767084	0.713481	0.919051	0.979668	0.953873	0.816716	0.871715	0.82536	0.835568	0.878764	0.848095
CAA	0.740041	0.698033	0.613944	0.862049	0.824705	0.768388	0.908187	0.850547	0.757796	0.922326	0.860066	0.759762
AGA	0.739466	0.780031	0.63449	0.885514	0.950673	0.804163	0.927512	0.989527	0.843457	0.921739	0.975636	0.851662
GTA	0.736895	0.618416	0.607086	0.913891	0.78174	0.763287	0.91605	0.764424	0.767033	0.942322	0.791942	0.78308
CAT	0.717822	0.697289	0.540525	0.792708	0.758946	0.61158	0.964292	0.890552	0.72067	0.990639	0.911207	0.725209
GCT	0.665262	0.606488	0.577461	0.919693	0.854399	0.787417	0.964233	0.87486	0.884158	0.953166	0.86034	0.866641
AGT	0.651599	0.548709	0.495973	0.816119	0.652155	0.625614	0.981516	0.810468	0.759121	1.01829	0.811235	0.741779
CTT	0.646305	0.644733	0.548434	0.829048	0.852955	0.691539	0.814597	0.802072	0.679084	0.825698	0.797549	0.665958
ACA	0.619239	0.502257	0.47578	0.758019	0.591218	0.585664	1.07616	0.819006	0.782805	1.0505	0.819061	0.781552
ATA	0.592756	0.485848	0.509881	0.683655	0.560577	0.64213	0.914595	0.771348	0.783193	0.982382	0.8174	0.815822
GAT	0.583142	0.516024	0.426246	0.799059	0.704629	0.585248	1.03481	0.925587	0.725319	1.02333	0.896476	0.72778
TCT	0.580474	0.561991	0.476752	0.742328	0.746959	0.639412	1.0204	1.00918	0.829473	1.00246	0.999834	0.827432
TCA	0.569625	0.510934	0.463544	0.702741	0.659835	0.595885	0.968267	0.898229	0.818069	0.983597	0.88856	0.803713
TAT	0.56638	0.455141	0.389922	0.702238	0.531077	0.508161	0.893092	0.683047	0.626003	0.893	0.657757	0.620251
GAA	0.56201	0.539681	0.496516	0.725026	0.707643	0.666499	0.908285	0.903362	0.790689	0.880913	0.85794	0.750229
GTT	0.537124	0.579066	0.505137	0.782319	0.869897	0.725626	0.814261	0.89573	0.767869	0.808223	0.866028	0.744451
TTA	0.531278	0.495125	0.391158	0.741379	0.701877	0.618269	0.878531	0.807514	0.710007	0.912533	0.837649	0.701389
ACT	0.51903	0.434455	0.421318	0.72905	0.589643	0.61417	0.978981	0.761654	0.776677	0.986192	0.788717	0.789868
AAT	0.505672	0.420393	0.353237	0.712749	0.606548	0.530344	0.931807	0.785088	0.640688	0.934152	0.784413	0.644019
TTT	0.476677	0.473289	0.420408	0.733797	0.771029	0.669611	0.77808	0.789272	0.705846	0.780048	0.795067	0.679466
ATT	0.443433	0.384133	0.331435	0.660445	0.56744	0.521683	0.81331	0.712348	0.599479	0.850018	0.715151	0.605671
AAA	0.433184	0.399413	0.372892	0.682624	0.612355	0.618572	0.852868	0.764108	0.735804	0.865662	0.779956	0.714043
GC3	1.40962	1.61202	1.67092	1.26279	1.481	1.47029	1.0382	1.17993	1.25025	1.03506	1.17846	1.26134
AT3	0.702218	0.654157	0.595792	0.848158	0.791716	0.726943	0.948524	0.869108	0.801548	0.954494	0.866609	0.799089
P-value	5.79999e-15	1.66615e-14	9.18625e-18	3.33378e-10	3.1147e-09	6.97272e-17	0.00703803	1.85574e-12	2.2818e-16	0.0111559	1.70045e-12	1.96169e-16
