# Supplementary material for: GC bias lead to increased small amino acids and random coils of proteins in cold-water fishes
Source: BMC Genomics. 2018 May 2;19:315. doi: 10.1186/s12864-018-4684-z (PMC5930961; doi:10.1186/s12864-018-4684-z)
Supplement: Supplementary file 5 — Table S7. Codon substitution for synonymous substitutions between codons ending with G/C and those ending with A/T. Table S8. Codon substitution for nonsynonymous substitutions between codons ending with G/C and those ending with A/T. (XLSX 58 kb) [file 12864_2018_4684_MOESM5_ESM.xlsx]

## Sheet: synonymous substitution
Additional file 5: Table S7: codon substitution for synonymous substitutions between codons ending with G/C and those ending with A/T
Species pairs	ACC				CTT				AAG				AAA				ATC				AAC				ATA				AGG				CCT				CTC				AGC				ACA				AGA
	GC to AT	AT to GC	codon number in cold-water fish	P-value	GC to AT	AT to GC	codon number in cold-water fish	P-value	GC to AT	AT to GC	codon number in cold-water fish	P-value	GC to AT	AT to GC	codon number in cold-water fish	P-value	GC to AT	AT to GC	codon number in cold-water fish	P-value	GC to AT	AT to GC	codon number in cold-water fish	P-value	GC to AT	AT to GC	codon number in cold-water fish	P-value	GC to AT	AT to GC	codon number in cold-water fish	P-value	GC to AT	AT to GC	codon number in cold-water fish	P-value	GC to AT	AT to GC	codon number in cold-water fish	P-value	GC to AT	AT to GC	codon number in cold-water fish	P-value	GC to AT	AT to GC	codon number in cold-water fish	P-value	GC to AT
Gmorh-Xmacu	48875	22661	increased	0**	19100	39966	decreased	0**	56445	18603	increased	0**	18603	56445	decreased	0**	44029	16526	increased	0**	28323	10473	increased	0**	10459	15261	decreased	5.525E-197**	27338	27358	decreased	0.93185	19427	45413	decreased	0**	60330	47596	increased	0**	24051	14165	increased	0**	15260	35418	decreased	0**	13659
Gmorh-Onilo	55739	20950	increased	0**	19659	47063	decreased	0**	62226	17904	increased	0**	17904	62226	decreased	0**	53501	15104	increased	0**	39164	9279	increased	0**	9904	17682	decreased	0**	27567	28873	decreased	3.85644E-08**	19427	54017	decreased	0**	62331	50341	increased	1.9359E-279**	29918	13001	increased	0**	14658	46719	decreased	0**	13313
Gmorh-Dreri	48743	17502	increased	0**	17042	44706	decreased	0**	64490	16603	increased	0**	16603	64490	decreased	0**	50017	14082	increased	0**	37258	7893	increased	0**	10851	16373	decreased	1.4429E-245**	30715	20440	increased	0**	17128	47273	decreased	0**	59548	42831	increased	0**	30399	11992	increased	0**	12788	38512	decreased	0**	13162
Gacul-Xmacu	45893	30086	increased	0**	26371	43406	decreased	0**	45687	30455	increased	0**	30455	45687	decreased	0**	40062	25334	increased	0**	28119	18694	increased	0**	12580	14314	decreased	3.95185E-26**	29754	25152	increased	7.0698E-86**	28734	47547	decreased	0**	62229	45451	increased	0**	24379	19620	increased	5.8987E-114**	23150	40043	decreased	0**	19823
Gacul-Onilo	51926	24499	increased	0**	23594	49782	decreased	0**	47007	24832	increased	0**	24832	47007	decreased	0**	48125	19344	increased	0**	39655	13579	increased	0**	9867	15213	decreased	8.4095E-250**	27338	23725	increased	1.53046E-57**	24569	55205	decreased	0**	59338	43564	increased	0**	30429	15697	increased	0**	19558	53402	decreased	0**	16527
Gacul-Dreri	49385	26153	increased	0**	27148	52087	decreased	0**	62829	32526	increased	0**	32526	62829	decreased	0**	51148	25499	increased	0**	39655	15268	increased	0**	15736	18856	decreased	3.70838E-63**	39097	23749	increased	0**	28927	53327	decreased	0**	71053	51636	increased	0**	33936	18156	increased	0**	21037	43779	decreased	0**	22702
Dmaws-Xmacu	15961	13229	increased	1.48691E-57**	11253	16499	decreased	1.1677E-217**	17202	14301	increased	4.76021E-60**	14301	17202	decreased	4.76021E-60**	14993	10309	increased	1.3798E-190**	9991	8494	increased	3.3963E-28**	5229	5512	decreased	0.006321193**	12108	9932	increased	1.21042E-48**	15908	16572	decreased	0.000229293**	22925	18748	increased	4.74729E-93**	8741	9755	decreased	8.92684E-14**	13004	12822	increased	0.257419	10068
Dmaws-Onilo	29723	17587	increased	0**	16842	32413	decreased	0**	28736	19688	increased	0**	19688	28736	decreased	0**	30752	12439	increased	0**	23518	9613	increased	0**	6787	9944	decreased	1.4427E-131**	18329	15024	increased	3.3716E-73**	22639	31193	decreased	1.5084E-297**	36861	30576	increased	2.1054E-129**	18242	12768	increased	3.8157E-212**	17659	28337	decreased	0**	14150
Dmaws-Dreri	20150	12346	increased	0**	12702	23749	decreased	0**	27603	16484	increased	0**	16484	27603	decreased	0**	22947	11745	increased	0**	17156	7658	increased	0**	7464	8605	decreased	2.23652E-19**	18056	10496	increased	0**	17252	22638	decreased	3.5947E-160**	30459	23484	increased	3.8113E-198**	14882	9440	increased	8.9606E-267**	12849	17832	decreased	5.1166E-178**	12310
Gacut-Xmacu	22583	19222	increased	1.01892E-60**	16168	23779	decreased	0**	26650	22151	increased	3.36264E-92**	22151	26650	decreased	3.36264E-92**	22179	15707	increased	2.0028E-242**	14276	12480	increased	4.77806E-28**	7747	8179	decreased	0.000618919**	18106	14934	increased	3.39966E-68**	22638	23357	decreased	0.000800745**	34011	28229	increased	7.9043E-119**	12281	13824	decreased	1.29677E-21**	18776	18225	increased	0.004177026**	15321
Gacut-Onilo	25019	15247	increased	0**	14239	27046	decreased	0**	26028	18182	increased	9.2366E-305**	18182	26028	decreased	9.2366E-305**	26798	11524	increased	0**	20209	8528	increased	0**	6096	8717	decreased	7.3145E-103**	16062	13463	increased	1.0987E-51**	19273	25933	decreased	2.2044E-215**	31633	26904	increased	4.47664E-85**	14862	10864	increased	3.8663E-137**	14961	23831	decreased	0**	12835
Gacut-Dreri	26046	16002	increased	0**	16707	30483	decreased	0**	38725	22332	increased	0**	22332	38725	decreased	0**	30596	15197	increased	0**	22592	9492	increased	0**	9496	11017	decreased	2.41185E-26**	23920	13825	increased	0**	21308	28637	decreased	7.0936E-236**	39346	30887	increased	1.4583E-223**	18357	11711	increased	0**	16490	23585	decreased	3.8815E-275**	16456
P-values under Chi-squared test
*:P-value<0.05
**:P-value<0.01
[truncated: 187 more columns]

## Sheet: nonsynonymous substitution
Additional file 5: Table S8: codon substitution for nonsynonymous substitutions between codons ending with G/C and those ending with A/T
Species pairs	ACC				CTT				AAG				AAA				ATC				AAC				ATA				AGG				CCT				CTC				AGC				ACA				AGA
	GC to AT	AT to GC	codon number in cold-water fish	P-value	GC to AT	AT to GC	codon number in cold-water fish	P-value	GC to AT	AT to GC	codon number in cold-water fish	P-value	GC to AT	AT to GC	codon number in cold-water fish	P-value	GC to AT	AT to GC	codon number in cold-water fish	P-value	GC to AT	AT to GC	codon number in cold-water fish	P-value	GC to AT	AT to GC	codon number in cold-water fish	P-value	GC to AT	AT to GC	codon number in cold-water fish	P-value	GC to AT	AT to GC	codon number in cold-water fish	P-value	GC to AT	AT to GC	codon number in cold-water fish	P-value	GC to AT	AT to GC	codon number in cold-water fish	P-value	GC to AT	AT to GC	codon number in cold-water fish	P-value	GC to AT
Gmorh-Xmacu	38950	30102	increased	1.53E-248**	6306	9757	decreased	3.02E-163**	33011	38516	decreased	3.85E-94**	13443	31033	decreased	0**	31194	37310	decreased	9.18E-121**	33256	39111	decreased	4.99E-105**	7512	12673	decreased	6.25E-289**	20955	15627	increased	8.92E-171**	9538	12423	decreased	2.05E-84**	23201	15868	increased	2.89E-301**	40366	37462	increased	2.24E-25**	13248	21394	decreased	0**	10811
Gmorh-Onilo	38786	30077	increased	1.63E-241**	6653	10319	decreased	3.17E-174**	31498	39938	decreased	7.42E-219**	13330	33374	decreased	0**	29776	37210	decreased	1.97E-181**	33075	37518	decreased	9.02E-63**	7398	15227	decreased	0**	22263	14758	increased	0**	10062	13946	decreased	1.14E-138**	24022	15767	increased	0**	41301	35553	increased	1.71E-95**	13464	26807	decreased	0**	11422
Gmorh-Dreri	38869	24435	increased	0**	6092	11108	decreased	0**	34978	34409	increased	0.030765181*	13354	35812	decreased	0**	31674	35132	decreased	8.04E-41**	33796	33214	increased	0.024557428*	6863	13460	decreased	0**	19753	11186	increased	0**	9004	13601	decreased	2.60E-205**	22807	14703	increased	0**	39404	31753	increased	6.40E-181**	12523	26321	decreased	0**	9853
Gacul-Xmacu	34262	31517	increased	9.87E-27**	8899	10734	decreased	3.47E-39**	31594	36794	decreased	5.55E-88**	21988	32211	decreased	0**	29016	35260	decreased	6.25E-134**	35065	39941	decreased	6.59E-71**	9779	14304	decreased	6.54E-187**	20563	17661	increased	7.69E-50**	11755	14131	decreased	2.37E-49**	20953	16173	increased	7.38E-136**	38632	40269	decreased	5.62E-09**	17843	23539	decreased	1.61E-172**	14750
Gacul-Onilo	31146	30825	increased	0.197235	8759	10269	decreased	6.90E-28**	28029	37116	decreased	1.28E-277**	20599	33639	decreased	0**	25683	34484	decreased	6.26E-282**	33091	36859	decreased	4.69E-46**	9439	16838	decreased	0**	20750	15685	increased	3.82E-155**	11247	15019	decreased	8.09E-120**	20807	14155	increased	3.32E-277**	37579	36688	increased	0.001077423**	16696	28240	decreased	0**	15110
Gacul-Dreri	38924	29238	increased	2.81E-301**	9268	13402	decreased	5.82E-166**	37707	37747	decreased	0.884222	24900	40254	decreased	0**	34528	38386	decreased	2.62E-46**	40230	38558	increased	2.57E-09**	10407	16207	decreased	7.54E-277**	21656	13620	increased	0**	12724	17421	decreased	3.54E-161**	24648	17380	increased	2.66E-275**	43550	38522	increased	5.86E-69**	19119	32645	decreased	0**	15452
Dmaws-Xmacu	13763	13111	increased	6.97E-05**	3594	4412	decreased	6.13E-20**	13761	14063	decreased	0.0702192	10631	12465	decreased	1.56E-33**	13755	12849	increased	2.78E-08**	15748	15590	increased	0.37211	4894	5351	decreased	6.33E-06**	7825	7515	increased	0.012316929*	6213	5730	increased	9.88E-06**	8058	6951	increased	1.63E-19**	16003	15977	increased	0.884403	10089	9375	increased	3.09E-07**	6628
Dmaws-Onilo	21068	21034	increased	0.868392	5884	7336	decreased	1.47E-36**	20870	22996	decreased	3.29E-24**	16167	21158	decreased	3.70E-147**	20202	20391	decreased	0.348207	24666	23591	increased	9.90E-07**	7931	10282	decreased	5.76E-68**	12671	10827	increased	2.49E-33**	9846	10229	decreased	0.006868465**	13501	10064	increased	4.97E-111**	25418	23707	increased	1.17E-14**	15453	18868	decreased	7.06E-76**	10771
Dmaws-Dreri	17325	13932	increased	4.35E-82**	4302	6335	decreased	1.71E-86**	18385	16574	increased	3.46E-22**	13204	17945	decreased	6.01E-159**	17515	16489	increased	2.64E-08**	19704	17684	increased	1.51E-25**	5592	7140	decreased	7.81E-43**	9624	6599	increased	1.10E-124**	7830	8521	decreased	6.52E-08**	10616	7959	increased	1.21E-84**	20107	17779	increased	5.73E-33**	12128	15493	decreased	3.76E-91**	7748
Gacut-Xmacu	20694	19387	increased	6.65E-11**	5173	6265	decreased	1.78E-24**	22618	22414	increased	0.33639	15852	18312	decreased	2.05E-40**	21923	20264	increased	6.63E-16**	24358	23943	increased	0.0589863	7416	7549	decreased	0.276944	11196	10990	increased	0.16666	8257	8388	decreased	0.309924	11954	10373	increased	3.66E-26**	23175	23447	decreased	0.207771	14271	13585	increased	3.95E-05**	9434
Gacut-Onilo	18764	18135	increased	0.001058538**	5011	6283	decreased	5.16E-33**	20267	21986	decreased	6.13E-17**	14444	18519	decreased	1.44E-111**	19601	19019	increased	0.003061098**	22773	21378	increased	3.16E-11**	6934	8483	decreased	1.02E-35**	11034	9628	increased	1.35E-22**	7694	8635	decreased	1.79E-13**	11708	8983	increased	4.93E-80**	21930	20467	increased	1.20E-12**	13046	15928	decreased	2.65E-64**	9210
Gacut-Dreri	22373	17167	increased	4.38E-151**	5325	7996	decreased	1.78E-118**	25646	23211	increased	3.19E-28**	17684	24766	decreased	6.39E-259**	23943	22150	increased	6.74E-17**	26164	22859	increased	2.20E-50**	7198	8823	decreased	1.00E-37**	12203	8292	increased	2.53E-164**	9085	10200	decreased	9.82E-16**	13718	10447	increased	2.71E-98**	25565	21988	increased	1.81E-60**	14955	19135	decreased	1.78E-113**	9990
P-values under Chi-squared test
*:P-value<0.05
**:P-value<0.01
[truncated: 195 more columns]
