# Supplementary material for: GC bias lead to increased small amino acids and random coils of proteins in cold-water fishes
Source: BMC Genomics. 2018 May 2;19:315. doi: 10.1186/s12864-018-4684-z (PMC5930961; doi:10.1186/s12864-018-4684-z)
Supplement: Supplementary file 6 — Table S9. Statistics from condonw analysis. (XLSX 22 kb) [file 12864_2018_4684_MOESM6_ESM.xlsx]

## Sheet: codonw_stat1
Additional file 6: Table S9: statistics from condonw analysis											Additional file 6: Table S10: codon usage bias ratios between codons ending with G/C and those ending with A/T for each amino acid
Relative Synonymous Codon Usage (RSCU) for species investigated in this study
amino acid	codon	G.morhua	G.aculeatus	D. mawsoni	G.acuticeps	X.maculatus	O.niloticus	D.rerio			AA	G.morhua	G.aculeatus	D. mawsoni	G.acuticeps	X.maculatus	O.niloticus	D.rerio	average for cold-water fishes	average for tropical fishes	significance of difference between cold-water fishes and tropical fishes(P-value from t-test)
A	GCT	0.62	0.88	1.13	1.12	0.83	1.02	1.06			A	2.46957	1.58065	1.02525	1.06186	1.05128	0.73913	0.680672	1.53433	0.823695	0.122766
A	GCG	0.8	0.75	0.55	0.54	1.47	1.31	1.15
A	GCC	2.04	1.7	1.48	1.52	0.58	0.39	0.47
A	GCA	0.53	0.67	0.85	0.82	1.12	1.28	1.32
C	TGT	0.72	0.81	0.91	0.89	1.16	1.02	0.94			C	1.77778	1.46914	1.1978	1.24719	0.724138	0.960784	1.12766	1.42298	0.937527	0.0406152
C	TGC	1.28	1.19	1.09	1.11	0.84	0.98	1.06
D	GAT	0.42	0.58	0.7	0.67	1.29	1.16	1.02			D	3.7619	2.44828	1.85714	1.98507	0.550388	0.724138	0.960784	2.5131	0.745103	0.0230155
D	GAC	1.58	1.42	1.3	1.33	0.71	0.84	0.98
E	GAG	1.62	1.48	1.45	1.48	0.65	0.66	0.75			E	4.26316	2.84615	2.63636	2.84615	0.481481	0.492537	0.6	3.14796	0.524673	0.00569969
E	GAA	0.38	0.52	0.55	0.52	1.35	1.34	1.25
F	TTT	0.51	0.68	0.71	0.67	1.2	1.1	1.05			F	2.92157	1.94118	1.8169	1.98507	0.666667	0.818182	0.904762	2.16618	0.796537	0.00980352
F	TTC	1.49	1.32	1.29	1.33	0.8	0.9	0.95
G	GGT	0.48	0.62	0.65	0.66	1.21	1.24	1.43			G	2.192	1.4303	1.16848	1.17935	1.08854	0.932367	0.746725	1.49253	0.922545	0.0950132
G	GGG	1.1	0.91	0.98	0.94	1.29	1.16	1.05
G	GGC	1.64	1.45	1.17	1.23	0.8	0.77	0.66
G	GGA	0.77	1.03	1.19	1.18	0.71	0.83	0.86
H	CAT	0.43	0.51	0.61	0.59	1.32	1.28	1.15			H	3.65116	2.92157	2.27869	2.38983	0.515152	0.5625	0.73913	2.81031	0.605594	0.00470847
H	CAC	1.57	1.49	1.39	1.41	0.68	0.72	0.85
I	ATT	0.49	0.68	0.69	0.66	0.45	0.5	0.51			I	2.52941	1.75229	1.64035	1.77778	1.34375	1.12766	0.935484	1.92496	1.13563	0.0231745
I	ATC	2.15	1.91	1.87	1.92	1.72	1.59	1.45
I	ATA	0.36	0.41	0.45	0.42	0.83	0.91	1.04
K	AAG	1.48	1.26	1.2	1.23	0.85	0.89	1.01			K	2.84615	1.7027	1.5	1.5974	0.73913	0.801802	1.0202	1.91156	0.853711	0.0392453
K	AAA	0.52	0.74	0.8	0.77	1.15	1.11	0.99
L	TTG	0.49	0.67	0.6	0.59	0.33	0.41	0.43			L	6.14286	4.88235	4.30973	4.71429	0.276596	0.333333	0.408451	5.01231	0.33946	0.00121105
L	TTA	0.16	0.24	0.28	0.25	1.19	1.2	1.08
L	CTT	0.4	0.51	0.53	0.51	2.82	2.57	2.4
L	CTG	3.26	2.92	2.92	3.03	0.66	0.73	0.85
L	CTC	1.41	1.39	1.35	1.33	0.31	0.36	0.46
L	CTA	0.28	0.27	0.32	0.29	0.69	0.73	0.78
M	ATG	1	1	1	1	1	1	1			M	1	1	1	1	1	1	1	1	1	1
N	AAT	0.37	0.5	0.55	0.52	1.41	1.28	1.15			N	4.40541	3	2.63636	2.84615	0.41844	0.5625	0.73913	3.22198	0.573357	0.00560089
N	AAC	1.63	1.5	1.45	1.48	0.59	0.72	0.85
P	CCT	0.66	0.86	1.1	1.07	1.01	1.18	1.26			P	2.05344	1.46914	1.00503	1.0567	0.895735	0.666667	0.574803	1.39607	0.712401	0.0607002
P	CCG	0.86	0.96	0.65	0.66	1.12	1.09	0.9
P	CCC	1.83	1.42	1.35	1.39	0.77	0.51	0.56
P	CCA	0.65	0.76	0.89	0.87	1.1	1.22	1.28
Q	CAG	1.69	1.59	1.59	1.62	0.44	0.48	0.56			Q	5.45161	3.87805	3.87805	4.26316	0.282051	0.315789	0.388889	4.36772	0.32891	0.00159172
Q	CAA	0.31	0.41	0.41	0.38	1.56	1.52	1.44
R	CGT	0.43	0.51	0.55	0.57	1.36	1.47	1.72			R	2.57143	1.71041	1.41365	1.44898	1.00669	0.901587	0.747093	1.78612	0.885123	0.039999
R	CGG	1.25	1	0.82	0.82	1.45	1.47	1.15
R	CGC	1.58	1.29	1.09	1.16	0.62	0.65	0.73
R	CGA	0.42	0.58	0.55	0.56	1.1	1.01	0.99
R	AGG	1.49	1.49	1.61	1.57	0.94	0.72	0.69
R	AGA	0.83	1.12	1.39	1.32	0.53	0.67	0.73
S	TCT	0.68	0.84	1.03	1.01	1.56	1.44	1.28			S	2.50877	1.83019	1.33984	1.4	0.747093	0.986755	1.24719	1.7697	0.99368	0.0582614
S	TCG	0.71	0.66	0.44	0.46	0.73	0.89	1.02
S	TCC	1.8	1.62	1.48	1.49	0.8	0.97	1.07
S	TCA	0.49	0.62	0.79	0.75	1.37	1.2	1.04
S	AGT	0.54	0.66	0.74	0.74	0.51	0.38	0.35
S	AGC	1.78	1.6	1.51	1.55	1.04	1.12	1.24
T	ACT	0.48	0.7	0.83	0.82	1.01	1.21	1.31			T	2.53982	1.66667	1.09424	1.19231	1.12766	0.80543	0.650206	1.62326	0.861098	0.101027
T	ACG	0.96	0.89	0.64	0.67	1.41	1.28	1.09
T	ACC	1.91	1.61	1.45	1.5	0.71	0.5	0.49
T	ACA	0.65	0.8	1.08	1	0.87	1	1.12
V	GTT	0.42	0.58	0.66	0.62	0.34	0.43	0.43			V	5.15385	3.65116	3.08163	3.34783	2.48696	2.28689	2.02273	3.80862	2.26552	0.0399441
V	GTG	2.17	1.91	1.93	1.98	1.13	1.03	0.92
V	GTC	1.18	1.23	1.09	1.1	1.73	1.76	1.75
V	GTA	0.23	0.28	0.32	0.3	0.81	0.79	0.89
W	TGG	1	1	1	1	1	1	1			W	1	1	1	1	1	1	1	1	1	1
Y	TAT	0.38	0.48	0.55	0.53	1.39	1.28	1.13			Y	4.26316	3.16667	2.63636	2.77358	0.438849	0.5625	0.769912	3.20994	0.59042	0.00415797
Y	TAC	1.62	1.52	1.45	1.47	0.61	0.72	0.87

## Sheet: Sheet1
AA	cd	sb	dm	ga	zb	pf	tp
L	6.14286	4.88235	4.30973	4.71429	0.408451	0.276596	0.333333
Q	5.45161	3.87805	3.87805	4.26316	0.388889	0.282051	0.315789
V	5.15385	3.65116	3.08163	3.34783	2.02273	2.48696	2.28689
N	4.40541	3	2.63636	2.84615	0.73913	0.41844	0.5625
E	4.26316	2.84615	2.63636	2.84615	0.6	0.481481	0.492537
Y	4.26316	3.16667	2.63636	2.77358	0.769912	0.438849	0.5625
D	3.7619	2.44828	1.85714	1.98507	0.960784	0.550388	0.724138
H	3.65116	2.92157	2.27869	2.38983	0.73913	0.515152	0.5625
F	2.92157	1.94118	1.8169	1.98507	0.904762	0.666667	0.818182
K	2.84615	1.7027	1.5	1.5974	1.0202	0.73913	0.801802
R	2.57143	1.71041	1.41365	1.44898	0.747093	1.00669	0.901587
T	2.53982	1.66667	1.09424	1.19231	0.650206	1.12766	0.80543
I	2.52941	1.75229	1.64035	1.77778	0.935484	1.34375	1.12766
S	2.50877	1.83019	1.33984	1.4	1.24719	0.747093	0.986755
A	2.46957	1.58065	1.02525	1.06186	0.680672	1.05128	0.73913
G	2.192	1.4303	1.16848	1.17935	0.746725	1.08854	0.932367
P	2.05344	1.46914	1.00503	1.0567	0.574803	0.895735	0.666667
C	1.77778	1.46914	1.1978	1.24719	1.12766	0.724138	0.960784
paired t-test		cd	sb	dm	ga
	zb	3.42412e-07	1.3999e-05	0.000278376	0.000217516
	pf	8.45754e-07	3.93253e-05	0.000629904	0.000453474
	tp	4.34047e-07	1.77033e-05	0.000309985	0.000237495
