# Supplementary material for: GC bias lead to increased small amino acids and random coils of proteins in cold-water fishes
Source: BMC Genomics. 2018 May 2;19:315. doi: 10.1186/s12864-018-4684-z (PMC5930961; doi:10.1186/s12864-018-4684-z)
Supplement: Supplementary file 7 — Table S10. Sperman’s rank correlation coefficient between codon bias ratio and GC content of codons. (XLSX 12 kb) [file 12864_2018_4684_MOESM7_ESM.xlsx]

## Sheet: Sheet1
Additional file 7: Table S10::sperman’s rank correlation coefficient between codon bias ratio and GC content of codons
species pairs	R-value	P-value
Gmorh-Xmacu	0.876491	2.18078602200236E-20**
Gmorh-Onilo	0.867179	1.62403412897945E-19**
Gmorh-Dreri	0.848443	6.04121395034193E-18**
Gacul-Xmacu	0.880222	9.31880651234093E-21**
Gacul-Onilo	0.842889	1.60830995959877E-17**
Gacul-Dreri	0.816046	1.12873532262601E-15**
Dmaws-Xmacu	0.36783	0.00354095048178577**
Dmaws-Onilo	0.742335	7.55061653079462E-12**
Dmaws-Dreri	0.752292	2.75808775077209E-12**
Gacut-Xmacu	0.237656	0.0651434
Gacut-Onilo	0.712884	1.15529344394816E-10**
Gacut-Dreri	0.739558	9.91778040412552E-12**
P-values under Chi-squared test
*:P-value<0.05
**:P-value<0.01
