# Supplementary material for: GC bias lead to increased small amino acids and random coils of proteins in cold-water fishes
Source: BMC Genomics. 2018 May 2;19:315. doi: 10.1186/s12864-018-4684-z (PMC5930961; doi:10.1186/s12864-018-4684-z)
Supplement: Supplementary file 8 — Table S11. Amino acid substitution between cold-water and tropical fishes. Table S12. Amino acid property changes between cold-water and tropical fishes. (XLS 76 kb) [file 12864_2018_4684_MOESM8_ESM.xls]

## Sheet: aa_sub_chi
Additional file 8: Table S11: amino acid substitution between cold-water and tropical fishes
species pairs	Ala				Cys				Glu				Asp				Gly				Phe				Ile				His				Lys				Met				Leu				Asn				Gln
	gain	loss	P-value	Change in cold-water fish	gain	loss	P-value	Change in cold-water fish	gain	loss	P-value	Change in cold-water fish	gain	loss	P-value	Change in cold-water fish	gain	loss	P-value	Change in cold-water fish	gain	loss	P-value	Change in cold-water fish	gain	loss	P-value	Change in cold-water fish	gain	loss	P-value	Change in cold-water fish	gain	loss	P-value	Change in cold-water fish	gain	loss	P-value	Change in cold-water fish	gain	loss	P-value	Change in cold-water fish	gain	loss	P-value	Change in cold-water fish	gain
Gmorh-Xmacu	112786	90839	0**	decreased	18008	17348	0.000448035104212523**	increased	69385	76713	6.36437619706753E-82**	decreased	59543	61334	2.58574006104682E-07**	decreased	72839	48812	0**	increased	25784	33640	7.3780773709746E-228**	decreased	47576	69986	0**	decreased	37984	34322	3.10634569729167E-42**	increased	46454	69549	0**	decreased	35487	33807	1.74711697787269E-10**	increased	88916	82082	2.3669602952231E-61**	increased	42438	57269	0**	decreased	59264
Gmorh-Onilo	115947	90085	0**	decreased	18460	17088	3.41573223677803E-13**	increased	68951	79352	1.17507977373929E-160**	decreased	60453	61541	0.00183937714651207**	decreased	75646	47527	0**	increased	26421	31821	6.79633413422381E-111**	decreased	46001	75416	0**	decreased	38658	35693	1.53666556049912E-27**	increased	44828	73312	0**	decreased	35798	34795	0.000159990045800059**	increased	91708	79974	1.99536338679877E-176**	increased	42562	60085	0**	decreased	60017
Gmorh-Dreri	110540	86459	0**	decreased	17235	17499	0.15662	decreased	68976	77295	6.66538697235165E-105**	decreased	58513	60846	1.44968022000075E-11**	decreased	69733	45351	0**	increased	26626	33240	6.26159047678729E-161**	decreased	46741	73345	0**	decreased	36504	34194	3.6961659306547E-18**	increased	48332	70221	0**	decreased	35304	34743	0.0340339513522612*	increased	90796	81527	1.9499153682415E-110**	increased	42214	57045	0**	decreased	60805
Gacul-Xmacu	122039	96275	0**	decreased	19198	17519	1.9134116420965E-18**	increased	71913	78400	7.67321767345528E-63**	decreased	63301	62125	0.000898316239590628**	increased	70919	53300	0**	increased	28967	33751	2.3969818213738E-81**	decreased	52595	70459	0**	decreased	40206	36881	4.76372768307086E-33**	increased	53582	69005	0**	decreased	34512	35274	0.0039203348457374**	decreased	83855	85320	0.00036832089471147**	decreased	49975	60860	1.80073203560428E-234**	decreased	58007
Gacul-Onilo	121382	88796	0**	decreased	18989	16881	8.93844902018139E-29**	increased	67538	77358	9.3768156944165E-147**	decreased	61486	58965	3.76189210014974E-13**	increased	71853	49207	0**	increased	28611	29431	0.000664961417853344**	decreased	48067	74135	0**	decreased	39226	37289	2.51341928691271E-12**	increased	48628	70755	0**	decreased	33149	35195	5.02513796178621E-15**	decreased	82073	76987	3.01844847171294E-37**	increased	47912	61294	0**	decreased	55593
Gacul-Dreri	131897	104921	0**	decreased	20843	19999	0.0000296323339883122**	increased	82516	90416	1.7991663162218E-80**	decreased	70733	71347	0.103328	decreased	75709	57103	0**	increased	34036	36978	2.44921781831674E-28**	decreased	59551	82610	0**	decreased	43230	41634	4.28657072218714E-08**	increased	62607	78001	0**	decreased	39498	41683	1.73688634711328E-14**	decreased	101344	96583	1.00117045779944E-26**	increased	55523	67394	2.6248506197382E-251**	decreased	70199
Dmaws-Xmacu	41771	44032	1.17437560450678E-14**	increased	7083	7490	0.000747668598274103**	decreased	32805	31287	2.02095546294289E-09**	increased	26518	26148	0.106904	increased	26236	23105	4.05029902056506E-45**	increased	12047	13189	6.53676470349228E-13**	decreased	25053	26074	6.31838505738761E-06**	decreased	16069	15310	0.0000182971264511955**	increased	24392	26528	2.91339021514697E-21**	decreased	16335	13807	4.97290764986926E-48**	increased	34070	35435	2.24814021690935E-07**	decreased	23359	23758	0.0660384	decreased	25326
Dmaws-Onilo	67687	68179	0.181948343783287**	increased	11505	11674	0.266981	decreased	52745	51295	6.94410121675634E-06**	increased	42844	41016	2.74631281156754E-10**	increased	42286	34822	3.80960870642405E-159**	increased	19799	19819	0.919963	decreased	37900	44384	3.95836095808053E-113**	decreased	25671	26043	0.101875	decreased	37037	44154	1.08285164436978E-137**	decreased	26337	22311	1.94797336250943E-74**	increased	55521	53265	7.92237510836619E-12**	increased	37017	39323	7.05581922733636E-17**	decreased	39663
Dmaws-Dreri	53996	51087	2.86397852563192E-19**	increased	8840	9254	0.0020857125699647**	decreased	41884	41172	0.013490365580879*	increased	33442	33781	0.191044	decreased	33121	27379	1.56553816520796E-120**	increased	15755	16647	7.21806688756976E-07**	decreased	30465	35903	6.62800697180049E-99**	decreased	19576	19712	0.492629	decreased	31589	34519	4.39337606750456E-30**	decreased	20280	18726	3.5926394415354E-15**	increased	46129	45026	0.000258892067115547**	increased	28122	30823	9.47765078632552E-29**	decreased	33769
Gacut-Xmacu	61546	65558	2.22993221249818E-29**	increased	10650	10481	0.244996	increased	49365	48786	0.0645843	increased	40689	39899	0.00538814721839754**	increased	37668	32933	4.91884780711293E-71**	increased	18398	19825	2.89978624857818E-13**	decreased	38951	39121	0.542911	decreased	23284	22009	2.08637429352472E-09**	increased	38470	40726	1.0875721887062E-15**	decreased	25233	21086	9.82049394664841E-83**	increased	51151	52886	7.487997563657E-08**	decreased	35083	35424	0.199066	decreased	38087
Gacut-Onilo	58440	59500	0.00202484270035207**	increased	9888	9713	0.211311	increased	46222	47009	0.00995249104640869**	decreased	39026	37049	7.62142752135009E-13**	increased	35981	29268	3.22442374993568E-152**	increased	18015	17319	0.000213357874586533**	decreased	35272	39719	2.6671216592718E-59**	decreased	22123	21769	0.0910846	increased	34711	40505	4.55935377417896E-99**	decreased	24058	20361	6.9161522462761E-69**	increased	49166	47268	9.84095236495589E-10**	increased	33412	34941	4.96660362142078E-09**	decreased	35429
Gacut-Dreri	68911	65862	9.95570964526588E-17**	increased	11773	12077	0.0490136764179539*	decreased	54179	55497	0.0000689776276606339**	decreased	44182	44011	0.564744	increased	40884	33546	2.3816263832244E-159**	increased	20597	21715	5.47561488751495E-08**	decreased	40796	46914	8.29940194537281E-95**	decreased	24652	24558	0.671754	increased	43330	47977	2.2734333790479E-53**	decreased	27063	24760	4.66546918229579E-24**	increased	59621	58718	0.00866574351314734**	increased	36970	39638	5.45202266022873E-22**	decreased	44345
P-values under Chi-squared test
*:P-value<0.05
**:P-value<0.01
Additional file 8: Table S12: amino acid property changes between cold-water and tropical and tropical fishes
species pairs	Size				Residue Volume				Molecular Weight
	gain	loss	P-value	Change in cold-water fish	gain	loss	P-value	Change in cold-water fish	gain	loss	P-value	Change in cold-water fish
Gmorh-Xmacu	505956	552630	0**	decreased	541779	601638	0**	decreased	544559	598858	0**	decreased
Gmorh-Onilo	507253	567999	0**	decreased	544306	617699	0**	decreased	545071	616934	0**	decreased
Gmorh-Dreri	496529	548810	0**	decreased	531024	597132	0**	decreased	531371	596785	0**	decreased
Gacul-Xmacu	528481	581180	0**	decreased	570193	630240	0**	decreased	574666	625767	0**	decreased
Gacul-Onilo	500963	574942	0**	decreased	542849	621709	0**	decreased	544319	620239	0**	decreased
Gacul-Dreri	592320	647466	0**	decreased	638502	701889	0**	decreased	639269	701122	0**	decreased
Dmaws-Xmacu	224984	227680	0.0000614646923031988**	decreased	242524	248769	5.11796093201275E-19**	decreased	243860	247433	3.44051240124042E-07**	decreased
Dmaws-Onilo	352080	369015	1.72650725340322E-88**	decreased	381362	402216	1.02640068731333E-122**	decreased	385055	398523	2.82723748150807E-52**	decreased
Dmaws-Dreri	280924	293716	6.88724301523515E-64**	decreased	302568	319766	2.29565383315573E-105**	decreased	304569	317765	8.26612194292315E-63**	decreased
Gacut-Xmacu	335289	339239	1.51331973656948E-06**	decreased	361348	369882	1.86678643499521E-23**	decreased	365626	365604	0.979475	decreased
Gacut-Onilo	309855	325533	4.01512659870759E-86**	decreased	335103	353882	2.52142001959838E-113**	decreased	337998	350987	3.40504977434074E-55**	decreased
Gacut-Dreri	361921	378971	2.52528022852243E-87**	decreased	389572	412428	1.12643743281638E-143**	decreased	391834	410166	3.96765864827446E-93**	decreased
P-values under Chi-squared test
*:P-value<0.05
**:P-value<0.01
[truncated: 31 more columns]
