# Supplementary material for: GC bias lead to increased small amino acids and random coils of proteins in cold-water fishes
Source: BMC Genomics. 2018 May 2;19:315. doi: 10.1186/s12864-018-4684-z (PMC5930961; doi:10.1186/s12864-018-4684-z)
Supplement: Supplementary file 9 — Table S13. Molecular Weight change of amino acids resulting from substitutions between equally GC-rich codons. (XLSX 11 kb) [file 12864_2018_4684_MOESM9_ESM.xlsx]

## Sheet: gceven
Additional file 9 Table S13: Molecular Weight change of amino acids resulting from substitutions between equally GC-rich codons
Species pair	Molecular weight is increased in cold-water fishes	Molecular weight is decreased in cold-water fishes	Molecular Weight change in cold-water fish	P-value	bias ratio
Gmorh-Xmacu	174675	214229	decreased	1.08E-233**	1.22644
Gmorh-Onilo	174965	213466	decreased	4.4E-211**	1.22005
Gmorh-Dreri	171637	207040	decreased	2.73E-162**	1.20627
Gacul-Xmacu	179335	216414	decreased	4.71E-171**	1.20676
Gacul-Onilo	169434	202931	decreased	2.36E-135**	1.1977
Gacul-Dreri	206456	246485	decreased	8.56E-152**	1.19389
Dmaws-Xmacu	74586	92989	decreased	3E-135**	1.24674
Dmaws-Onilo	115749	147242	decreased	1.83E-285**	1.27208
Dmaws-Dreri	98763	118422	decreased	6.4E-82**	1.19905
Gacut-Xmacu	111961	139986	decreased	8.34E-212**	1.25031
Gacut-Onilo	103439	130868	decreased	1.18E-235**	1.26517
Gacut-Dreri	127170	152572	decreased	2.06E-106**	1.19975
P-values under Chi-squared test
*:P-value<0.05
**:P-value<0.01
