# Supplementary material for: GC bias lead to increased small amino acids and random coils of proteins in cold-water fishes
Source: BMC Genomics. 2018 May 2;19:315. doi: 10.1186/s12864-018-4684-z (PMC5930961; doi:10.1186/s12864-018-4684-z)
Supplement: Supplementary file 10 — Table S14. Secondary structure change between cold-water fishes and tropical fishes. Table S15. Secondary structure change between cold-water fishes and tropical fishes when molecular weight is decreased in cold-water fishes. (XLSX 15 kb) [file 12864_2018_4684_MOESM10_ESM.xlsx]

## Sheet: all
Additional file 10: Table S14: Secondary structure change between cold-water fishes and tropical fishes
Species pairs	Random Coil				Alpha-Helix				Beta-sheet
	gain	loss	secondary structure change in cold-water fish	P-value	gain	loss	secondary structure change in cold-water fish	P-value	gain	loss	secondary structure change in cold-water fish	P-value
Gmorh-Xmacu	15609	12617	increased	6.02906382206365E-71**	8567	10840	decreased	7.56473063480119E-60**	5279	5998	decreased	1.28181100169536E-11**
Gmorh-Onilo	12891	9944	increased	1.05528138049237E-84**	6655	9036	decreased	1.46715713486531E-80**	4123	4689	decreased	1.64497565058819E-09**
Gmorh-Dreri	11609	8819	increased	7.34932739405388E-85**	6259	7259	decreased	7.90950080975177E-18**	3528	5318	decreased	9.30260606636459E-81**
Gacul-Xmacu	14158	12413	increased	9.63073017409049E-27**	8042	9526	decreased	4.25341411231475E-29**	5410	5671	decreased	0.0131594288094499*
Gacul-Onilo	10597	8455	increased	2.60140476835673E-54**	5712	7424	decreased	1.88449260846705E-50**	3586	4016	decreased	8.14797374453085E-07**
Gacul-Dreri	10849	8690	increased	8.09199802688588E-54**	6203	6567	decreased	0.00127693874260593**	3315	5110	decreased	3.66915650239294E-85**
Dmaws-Xmacu	7189	6280	increased	4.78551293815961E-15**	4514	5291	decreased	4.26502185868366E-15**	2578	2710	decreased	0.0694908
Dmaws-Onilo	7264	5964	increased	1.26715400925598E-29**	4188	5345	decreased	2.15175948812298E-32**	2592	2735	decreased	0.050081
Dmaws-Dreri	7107	6176	increased	6.58602414970956E-16**	4534	4405	increased	0.172438	2342	3402	decreased	1.89350389866027E-44**
Gacut-Xmacu	9616	8601	increased	5.47053914848431E-14**	5360	7564	decreased	9.91503449417229E-84**	4398	3209	increased	2.56675460669099E-42**
Gacut-Onilo	8080	6980	increased	3.14380881024764E-19**	4291	6244	decreased	1.00682186413184E-80**	3590	2737	increased	7.86723783983919E-27**
Gacut-Dreri	7775	6811	increased	1.4404096040999E-15**	4547	5472	decreased	2.43691085996725E-20**	3175	3214	decreased	0.625607
			c

## Sheet: molecular weight is decreased
Additional file 10: Table S15: Secondary structure change between cold-water fishes and tropical fishes when molecular weight is decreased in cold-water fishes
Species pairs	Random Coil				Alpha-Helix				Beta-sheet
	gain	loss	secondary structure change in cold-water fish	P-value	gain	loss	secondary structure change in cold-water fish	P-value	gain	loss	secondary structure change in cold-water fish	P-value
Gmorh-Xmacu	8922	5703	increased	4.21824e-156	3845	6269	decreased	2.32493496659803E-128**	2468	3263	decreased	8.50054666471236E-26**
Gmorh-Onilo	7675	4616	increased	1.38145e-167	3054	5417	decreased	2.27185354582512E-145**	1999	2695	decreased	3.0312252606883E-24**
Gmorh-Dreri	6685	4170	increased	9.69276e-129	2990	4219	decreased	1.74681200337663E-47**	1656	2942	decreased	3.31025703310863E-80**
Gacul-Xmacu	6739	5716	increased	4.88605e-20	3807	4407	decreased	3.58609968754362E-11**	2378	2801	decreased	4.15666201189177E-09**
Gacul-Onilo	6210	3852	increased	3.43944e-122	2551	4367	decreased	1.11273919044077E-105**	1713	2255	decreased	7.68116247006345E-18**
Gacul-Dreri	6132	3984	increased	3.39378e-101	2820	3712	decreased	2.54016545556686E-28**	1555	2811	decreased	1.45049700469877E-80**
Dmaws-Xmacu	3858	2739	increased	3.50202e-43	1977	2847	decreased	5.37463542862071E-36**	1159	1408	decreased	8.89729697582123E-07**
Dmaws-Onilo	4058	2610	increased	2.35197e-70	1790	3012	decreased	1.34166119728593E-69**	1209	1435	decreased	0.0000110675597485129**
Dmaws-Dreri	3840	2790	increased	4.78198e-38	2021	2413	decreased	3.93456187488106E-09**	1129	1787	decreased	3.7280554012743E-34**
Gacut-Xmacu	5267	3885	increased	2.65362e-47	2413	4132	decreased	3.42938682062459E-100**	2037	1700	decreased	3.53268488751377E-08**
Gacut-Onilo	4434	3161	increased	2.52999e-48	1977	3441	decreased	5.02777787201809E-88**	1638	1447	decreased	0.000584318129372268**
Gacut-Dreri	4218	3126	increased	3.43003e-37	2074	3018	decreased	5.9657189932913E-40**	1484	1632	decreased	0.00801766152856762**
